# Supplementary material for: Biochemical Insights into Lipid Remodeling in Wheat Anthers Under High-Temperature Stress
Source: Int J Mol Sci. 2025 Nov 26;26(23):11426. doi: 10.3390/ijms262311426 (PMC12691984; doi:10.3390/ijms262311426)
Supplement: Supplementary file 1 [file ijms-26-11426-s001.zip]

Archive with 1 entries (1 files):
- ijms-3651981-supplementary.pdf
